# Supplementary material for: Plasma Concentrations of Rosmarinic Acid in Patients on Antiretroviral Therapy: In Silico Exploration Based on Clinical Data
Source: Int J Mol Sci. 2024 Feb 13;25(4):2230. doi: 10.3390/ijms25042230 (PMC10888967; doi:10.3390/ijms25042230)
Supplement: Supplementary file 1 [file ijms-25-02230-s001.zip]

Archive with 1 entries (1 files):
- ijms-2854110-supplementary.pdf
